# Supplementary material for: Discussing Sexual Health During Diabetes Care, a Survey of UK Women—My Diabetes Nurse “Would Fall off Her Chair If I Mentioned It”
Source: Healthcare (Basel). 2025 Oct 29;13(21):2743. doi: 10.3390/healthcare13212743 (PMC12609788; doi:10.3390/healthcare13212743)
Supplement: Supplementary file 1 [file healthcare-13-02743-s001.zip]

Archive with 1 entries (1 files):
- healthcare-3892115-supplementary.pdf
